# Supplementary material for: Synthesis and In Vitro Characterization of Glycopeptide Drug Candidates Related to PACAP1–23
Source: Molecules. 2021 Aug 14;26(16):4932. doi: 10.3390/molecules26164932 (PMC8401035; doi:10.3390/molecules26164932)
Supplement: Supplementary file 1 [file molecules-26-04932-s001.zip]

Archive with 1 entries (1 files):
- molecules-1330908-SI.pdf
